# Supplementary material for: Diagnostic yield of simultaneous dynamic contrast-enhanced magnetic resonance perfusion measurements and [18F]FET PET in patients with suspected recurrent anaplastic astrocytoma and glioblastoma
Source: Eur J Nucl Med Mol Imaging. 2022 Jul 30;49(13):4677–91. doi: 10.1007/s00259-022-05917-3 (PMC9605929; doi:10.1007/s00259-022-05917-3)
Supplement: Supplementary file 2 — Supplementary file2 (XLSX 17 KB) [file 259_2022_5917_MOESM2_ESM.xlsx]

## Sheet: Ark1
ID	Lesion#	WHO_grade	IDH	MGMT	RT_end_days	Last_surgery_days	RANO_classification	TBRmax	Bvmax	nBVmax	TBRmed	Fmed	Bvmed	Kimed	Lesion_outcome	Criterion	Progression_days
1	1	4	Wildtype	Non-meth	91	155	CE-meas	3.76	3.83	2.74	2.35	26.60	3.73	6.70	Progr.	Histology. pos.	22
4	1	4	Wildtype	Meth	461	525	CE-non_meas	2.22	2.31	4.10	1.96	13.44	2.31	3.78	Non-progr.	MR non-progr.	.
4	2	4	Wildtype	Meth	461	525	CE-non_meas	1.64	4.21	7.46	1.39	54.46	4.21	0.49	Non-progr.	MR non-progr.	.
11	1	4	Wildtype	Meth	239	307	CE-meas	3.68	4.68	13.15	2.58	16.23	2.65	7.33	Progr.	MR prog	98
14	1	4	Wildtype	Meth	68	123	CE-meas	2.72	4.89	6.14	1.83	23.36	4.69	6.20	Progr.	Histology. pos.	9
14	2	4	Wildtype	Meth	68	123	CE-meas	2.69	5.91	7.42	1.87	18.20	3.05	10.18	Progr.	Histology. pos.	9
19	1	4	Wildtype	Meth	516	631	CE-non_meas	1.97	5.29	6.78	1.53	30.66	2.29	12.71	Progr.	MR prog	42
21	1	4	Wildtype	Meth	307	110	CE-meas	1.64	1.15	1.83	1.39	17.08	1.15	Suppl. data fpr	Progr.	MR prog	65
25	1	3	Wildtype	Non-meth	79	154	CE-meas	2.47	4.68	9.32	1.90	16.74	2.60	4.60	Progr.	MR prog	97
48	3	3	Muteret	Meth	.	479	non-CE	0.90	0.69	1.44	.	.	.	.	Progr.	MR prog	91
52	1	4	Wildtype	Non-meth	371	35	non-CE	2.45	1.67	4.18	.	.	.	.	Progr.	Histology. pos.	163
52	2	4	Wildtype	Non-meth	371	35	CE-non_meas	1.64	5.31	13.28	1.19	50.39	3.18	6.34	Non-progr.	MR non-progr.	.
54	1	4	Wildtype	Non-meth	300	370	CE-meas	4.51	4.22	7.02	2.85	24.30	4.06	5.79	Progr.	Histology. pos.	24
60	1	4	Wildtype	Non-meth	153	224	CE-meas	2.52	4.28	8.31	1.62	23.81	3.08	9.98	Progr.	Histology. pos.	7
105	1	3	Muteret	Meth	4494	28	CE-meas	2.59	6.33	9.45	1.57	15.38	1.96	6.38	Progr.	MR prog	28
111	1	3	Muteret	Non-meth	.	27	CE-non_meas	3.31	2.12	5.58	1.93	14.96	1.24	1.50	Progr.	Histology. pos.	31
112	1	4	Wildtype	Non-meth	2045	2167	CE-meas	3.38	3.00	5.23	2.34	19.63	2.85	3.82	Progr.	Histology. pos.	92
113	1	4	Wildtype	Non-meth	186	75	CE-non_meas	2.12	4.67	11.39	1.66	17.50	2.44	6.47	Non-progr.	Histology. neg.	7
113	2	4	Wildtype	Non-meth	186	75	CE-meas	3.10	3.70	9.02	2.14	21.82	4.43	11.37	Progr.	Histology. pos.	7
113	3	4	Wildtype	Non-meth	.	.	CE-non_meas	2.33	2.68	6.54	1.24	12.41	3.05	1.11	Progr.	MR prog	35
114	1	4	Wildtype	Meth	400	435	CE-meas	4.17	4.63	7.35	2.64	38.89	3.98	4.49	Progr.	Prog_other	7
115	1	4	Wildtype	Non-meth	138	165	CE-meas	2.31	4.08	6.80	1.68	19.19	1.75	4.70	Progr.	MR prog	23
116	1	4	Wildtype	Non-meth	176	204	CE-non_meas	2.76	4.96	5.64	1.87	18.88	1.94	13.88	Progr.	MR prog	29
116	2	4	Wildtype	Non-meth	176	204	CE-meas	4.06	3.25	3.69	2.32	16.35	1.98	6.65	Progr.	Histology. pos.	35
117	1	4	Wildtype	Non-meth	246	314	CE-meas	3.88	7.75	7.48	2.58	24.46	5.40	16.12	Progr.	Histology. pos.	13
122	2	4	Wildtype	Meth	228	267	non-CE	1.86	4.50	3.98	.	.	.	.	Progr.	MR prog	154
124	1	3	Wildtype	Meth	257	282	non-CE	1.23	0.01	0.02	.	.	.	.	Non-progr.	MR non-progr.	.
124	2	3	Wildtype	Meth	257	282	non-CE	0.75	0.29	0.56	.	.	.	.	Non-progr.	MR non-progr.	.
127	1	4	Wildtype	Non-meth	343	153	CE-meas	3.59	2.43	5.72	2.17	6.89	0.84	12.40	Non-progr.	MR non-progr.	.
138	1	3	Muteret	Meth	278	336	CE-non_meas	1.95	9.20	15.44	1.48	16.45	0.48	40.00	Non-progr.	MR non-progr.	.
140	1	3	Muteret	Meth	2164	265	CE-meas	2.43	17.76	27.28	1.76	24.88	14.68	6.67	Progr.	Histology. pos.	13
141	1	4	Wildtype	Non-meth	112	180	CE-meas	2.94	12.60	19.75	2.25	29.51	6.47	23.70	Progr.	Prog_other	7
145	1	4	Wildtype	Meth	91	134	CE-meas	2.05	3.46	3.94	1.48	5.63	2.27	14.55	Non-progr.	MR non-progr.	.
145	2	4	Wildtype	Meth	91	134	CE-non_meas	1.33	2.79	3.17	1.08	13.14	1.43	3.45	Non-progr.	MR non-progr.	.
145	3	4	Wildtype	Meth	91	134	CE-non_meas	1.33	2.79	3.17	1.34	15.61	1.21	4.88	Non-progr.	MR non-progr.	.
147	1	4	Wildtype	Meth	587	480	CE-meas	3.62	9.54	13.09	2.62	73.37	10.86	5.74	Progr.	Histology. pos.	7
148	1	4	Wildtype	Meth	105	169	CE-non_meas	2.60	7.54	6.92	1.95	17.70	1.59	6.73	Progr.	Histology. pos.	84
149	1	4	Wildtype	Non-meth	224	286	CE-meas	3.75	6.77	8.03	2.81	34.18	6.19	13.55	Progr.	Histology. pos.	10
155	1	4	Wildtype	Non-meth	.	.	CE-meas	4.08	11.54	15.05	2.84	72.09	11.91	12.24	Progr.	Prog_other	10
158	1	4	Wildtype	Non-meth	91	15	non-CE	1.81	2.08	3.05	.	.	.	.	Progr.	MR prog	70
160	1	4	Wildtype	Meth	477	351	CE-non_meas	2.57	3.20	4.12	1.44	12.76	1.01	3.40	Non-progr.	MR non-progr.	.
162	1	4	Wildtype	Meth	.	.	non-CE	1.88	0.67	1.61	.	.	.	.	Non-progr.	MR non-progr.	.
162	2	4	Wildtype	Meth	303	311	CE-non_meas	1.11	1.05	2.52	0.96	3.16	1.05	4.33	Non-progr.	MR non-progr.	.
163	1	4	Wildtype	Meth	795	855	CE-meas	2.95	6.52	6.95	2.23	31.03	2.59	40.00	Progr.	Histology. pos.	29
171	1	4	Wildtype	Meth	154	54	CE-non_meas	1.71	0.71	1.18	0.97	9.01	0.42	5.54	Non-progr.	MR non-progr.	.
171	2	4	Wildtype	Meth	154	54	CE-non_meas	1.75	1.53	2.55	1.23	13.16	1.53	2.58	Non-progr.	MR non-progr.	.
174	1	3	Muteret	Meth	523	588	CE-non_meas	0.30	.	.	0.33	4.58	0.32	0.67	Non-progr.	MR non-progr.	.
174	2	3	Muteret	Meth	523	588	CE-non_meas	1.52	1.33	2.45	1.06	27.82	1.33	0.10	Non-progr.	MR non-progr.	.
175	1	4	Wildtype	Meth	95	167	CE-meas	2.14	5.99	10.73	1.76	12.94	0.82	10.13	Non-progr.	MR non-progr.	.
176	1	4	Wildtype	Non-meth	67	133	CE-non_meas	1.47	0.51	0.62	1.01	3.11	0.20	4.02	Non-progr.	MR non-progr.	.
179	1	4	Wildtype	Meth	420	539	non-CE	1.09	0.72	1.20	.	.	.	.	Non-progr.	MR non-progr.	.
180	1	3	Muteret	Non-meth	2877	1588	CE-non_meas	5.05	3.59	4.78	3.12	45.50	3.52	0.21	Progr.	Histology. pos.	22
181	1	4	Wildtype	Non-meth	267	337	CE-meas	3.36	7.90	11.90	2.33	22.38	12.04	20.15	Progr.	Histology. pos.	23
183	1	4	Wildtype	Non-meth	162	230	CE-non_meas	2.70	2.19	3.41	2.31	25.87	1.86	4.92	Progr.	Histology. pos.	15
184	1	4	Wildtype	Non-meth	231	300	CE-non_meas	2.42	4.86	7.61	1.98	20.40	3.27	7.66	Progr.	Histology. pos.	10
185	1	3	Muteret	Meth	1106	459	CE-meas	3.59	7.91	8.05	2.14	21.53	3.41	12.03	Progr.	Histology. pos.	7
189	1	4	Wildtype	Meth	277	.	CE-meas	3.09	4.57	4.52	1.79	24.66	2.26	8.64	Non-progr.	MR non-progr.	.
189	2	4	Wildtype	Meth	277	.	CE-non_meas	1.82	6.38	6.32	1.67	47.37	7.42	0.00	Non-progr.	MR non-progr.	.
197	1	4	Wildtype	Meth	326	.	CE-meas	2.65	3.48	3.94	1.82	10.04	0.90	8.13	Non-progr.	MR non-progr.	.
198	1	4	Wildtype	Non-meth	89	151	CE-meas	1.92	0.36	0.47	1.44	11.19	0.36	7.07	Progr.	Histology. pos.	14
200	1	4	Wildtype	Non-meth	110	179	CE-meas	3.01	3.92	4.64	1.99	17.83	2.61	5.57	Progr.	MR prog	106
203	1	4	Wildtype	Non-meth	95	.	CE-non_meas	1.62	0.14	0.30	0.65	3.38	0.14	2.96	Non-progr.	MR non-progr.	.
208	1	4	Wildtype	Meth	85	148	CE-non_meas	2.40	1.49	2.42	2.02	11.95	1.49	2.43	Progr.	MR prog	79
208	2	4	Wildtype	Meth	85	.	CE-non_meas	2.38	3.17	5.15	1.89	30.58	3.03	2.25	Progr.	MR prog	79
218	1	4	Wildtype	Meth	133	190	CE-meas	2.89	3.37	3.89	2.24	14.98	1.44	5.89	Progr.	Histology. pos.	13
225	1	4	Wildtype	Non-meth	314	382	CE-meas	3.83	3.84	4.90	2.90	36.94	3.17	15.04	Progr.	Histology. pos.	14
226	1	4	Wildtype	Non-meth	56	120	CE-meas	2.78	3.26	4.72	1.87	22.92	1.10	7.37	Progr.	Histology. pos.	8
227	1	4	Wildtype	Non-meth	574	635	CE-meas	2.96	5.95	10.61	1.64	64.15	6.76	8.11	Progr.	Histology. pos.	10
190	1	4	Wildtype	Meth	294	326	CE-meas	2.94	2.59	4.53	2.05	28.38	1.55	9.31	Progr.	Histology. pos.	22
230	1	4	Wildtype	Meth	252	316	CE-non_meas	2.05	2.80	8.33	1.23	8.08	0.89	5.14	Non-progr.	MR non-progr.	.
231	1	3	Muteret	Meth	966	1041	non-CE	1.09	0.86	0.66	.	.	.	.	Non-progr.	MR non-progr.	.
232	1	3	Muteret	Meth	502	602	CE-non_meas	1.19	0.80	1.13	0.86	5.97	0.80	3.64	Non-progr.	MR non-progr.	.
232	2	3	Muteret	Meth	502	602	CE-non_meas	0.98	2.07	2.92	0.85	5.66	2.07	4.40	Non-progr.	MR non-progr.	.
233	1	4	Wildtype	Non-meth	131	25	CE-non_meas	1.78	2.12	3.08	1.06	16.59	2.12	0.41	Non-progr.	MR non-progr.	.
236	1	4	Wildtype	Non-meth	110	186	CE-non_meas	1.63	3.59	3.08	1.43	49.21	3.52	0.64	Non-progr.	MR non-progr.	.
236	2	4	Wildtype	Non-meth	110	186	CE-non_meas	1.78	2.37	2.03	1.45	17.83	2.37	21.33	Non-progr.	MR non-progr.	.
